# Supplementary material for: ﻿A new species of Sedum (Crassulaceae) from Mount Danxia in Guangdong, China
Source: PhytoKeys. 2023 Mar 10;221:117–29. doi: 10.3897/phytokeys.221.97495 (PMC10209613; doi:10.3897/phytokeys.221.97495)
Supplement: XML Treatment for Sedum jinglanii [file phytokeys.221.97495-treatment1.xml]

<!DOCTYPE tp:taxon-treatment
  PUBLIC "-//TaxonX//DTD Taxonomic Treatment Publishing DTD v0 20100105//EN" "tax-treatment-NSO.dtd">
<tp:taxon-treatment xmlns:tp="http://www.plazi.org/taxpub"><tp:treatment-meta><kwd-group><label>Taxon classification</label><kwd>
              <named-content content-type="kingdom">Plantae</named-content>
            </kwd><kwd>
              <named-content content-type="order">Saxifragales</named-content>
            </kwd><kwd>
              <named-content content-type="family">Crassulaceae</named-content>
            </kwd></kwd-group><mixed-citation publication-type="journal"><person-group><name><surname>Huang</surname><given-names>Yan-Shuang</given-names></name><name><surname>Meng</surname><given-names>Kai-Kai</given-names></name><name><surname>Sun</surname><given-names>Yuan-Yuan</given-names></name><name><surname>Chen</surname><given-names>Zai-Xiong</given-names></name><name><surname>Fan</surname><given-names>Qiang</given-names></name></person-group><article-title>﻿A new species of <italic><tp:taxon-name><tp:taxon-name-part taxon-name-part-type="genus" reg="Sedum">Sedum</tp:taxon-name-part></tp:taxon-name></italic> (<tp:taxon-name><tp:taxon-name-part taxon-name-part-type="family">Crassulaceae</tp:taxon-name-part></tp:taxon-name>) from Mount Danxia in Guangdong, China</article-title><source>PhytoKeys</source><day>10</day><month>03</month><year>2023</year><volume>221</volume><fpage>117</fpage><lpage>129</lpage><pub-id pub-id-type="doi">10.3897/phytokeys.221.97495</pub-id></mixed-citation></tp:treatment-meta><tp:nomenclature><label>﻿</label><tp:taxon-name>
            <object-id xmlns:xlink="http://www.w3.org/1999/xlink" content-type="arpha" xlink:type="simple">35584965-9C8A-516F-823A-890BDDE1C6C8</object-id>
            <tp:taxon-name-part taxon-name-part-type="genus" reg="Sedum">Sedum</tp:taxon-name-part>
            <tp:taxon-name-part taxon-name-part-type="species" reg="jinglanii">jinglanii</tp:taxon-name-part>
            <object-id xmlns:xlink="http://www.w3.org/1999/xlink" content-type="ipni" xlink:type="simple">urn:lsid:ipni.org:names:77315511-1</object-id>
          </tp:taxon-name><tp:taxon-authority>Yan S.Huang &amp; Q.Fan</tp:taxon-authority><tp:taxon-status xmlns:xlink="http://www.w3.org/1999/xlink" xlink:type="simple">sp. nov.</tp:taxon-status></tp:nomenclature><tp:treatment-sec sec-type="material" id="SECID0EA5BG"><title>Type.</title><p>China. Guangdong Province, Renhua County, Mount Danxia, Bazhai, in the cliff of steep slopes, <named-content xmlns:xlink="http://www.w3.org/1999/xlink" content-type="dwc:verbatimCoordinates" xlink:type="simple"><named-content content-type="geo-json" specific-use="{&#34;type&#34;:&#34;Point&#34;,&#34;coordinates&#34;:[113.650000,25.000000]}" id="NCID0EJ5BG" xlink:type="simple">25°00'N, 113°39'E</named-content></named-content>, 520 m a.s.l., 3 April 2021, <italic>Y. S. Huang 21040301</italic> (holotype: <named-content xmlns:xlink="http://www.w3.org/1999/xlink" content-type="dwc:institutional_code" xlink:title="Sun Yat-sen University" xlink:href="http://grbio.org/institution/zhongshan-sun-yatsen-university" xlink:type="simple">SYS</named-content>; isotype: <named-content xmlns:xlink="http://www.w3.org/1999/xlink" content-type="dwc:institutional_code" xlink:title="Sun Yat-sen University" xlink:href="http://grbio.org/institution/zhongshan-sun-yatsen-university" xlink:type="simple">SYS</named-content>) (Figs <xref ref-type="fig" rid="F2">2</xref>, <xref ref-type="fig" rid="F3">3</xref>).</p><fig id="F2" position="float" orientation="portrait"><object-id xmlns:xlink="http://www.w3.org/1999/xlink" content-type="doi" xlink:type="simple">10.3897/phytokeys.221.97495.figure2</object-id><object-id xmlns:xlink="http://www.w3.org/1999/xlink" content-type="arpha" xlink:type="simple">7C0F36BD-7AD5-50B8-BA2D-042790A4CAF8</object-id><label>Figure 2.</label><caption><p><italic><tp:taxon-name><tp:taxon-name-part taxon-name-part-type="genus" reg="Sedum">Sedum</tp:taxon-name-part><tp:taxon-name-part taxon-name-part-type="species" reg="jinglanii">jinglanii</tp:taxon-name-part></tp:taxon-name></italic> sp. nov. <bold>A</bold> habit <bold>B</bold> flower with sepals, petals, stamens and carpels <bold>C</bold> petals and stamens <bold>D</bold> sepal <bold>E</bold> leaves. Illustration by Yuan-Yuan Sun based on living field-collected material (<italic>Y. S. Huang 21040301</italic>).</p></caption><graphic xmlns:xlink="http://www.w3.org/1999/xlink" xlink:href="phytokeys-221-117_article-97495__-g002.jpg" position="float" orientation="portrait" xlink:type="simple" id="oo_822432.jpg"><uri content-type="original_file" xlink:type="simple">https://binary.pensoft.net/fig/822432</uri></graphic></fig><fig id="F3" position="float" orientation="portrait"><object-id xmlns:xlink="http://www.w3.org/1999/xlink" content-type="doi" xlink:type="simple">10.3897/phytokeys.221.97495.figure3</object-id><object-id xmlns:xlink="http://www.w3.org/1999/xlink" content-type="arpha" xlink:type="simple">6A2D4F93-9328-5BFF-A33D-1B27A8E6AC8E</object-id><label>Figure 3.</label><caption><p><italic><tp:taxon-name><tp:taxon-name-part taxon-name-part-type="genus" reg="Sedum">Sedum</tp:taxon-name-part><tp:taxon-name-part taxon-name-part-type="species" reg="jinglanii">jinglanii</tp:taxon-name-part></tp:taxon-name></italic> sp. nov. <bold>A</bold> habit <bold>B</bold> flower, front view, showing brownish-red anthers <bold>C</bold> carpels and a nectar scale (red arrow) <bold>D</bold> abaxial leaf surface <bold>E</bold> young unripe fruits <bold>F</bold> young sterile individuals <bold>A, B, D</bold> photographed by Qiang Fan in the field (Pingtouzhai, 6 April 2022, <italic>Q. Fan et al.</italic>, <italic>DNPC 1953</italic>) <bold>C</bold> photographed by Min Lin in the lab (7 April 2022, <italic>Q. Fan et al.</italic>, <italic>DNPC 1953</italic>) <bold>E, F</bold> photographed by Yan-Shuang Huang (Bazhai, 3 April 2021, <italic>Y. S. Huang 21040301</italic>).</p></caption><graphic xmlns:xlink="http://www.w3.org/1999/xlink" xlink:href="phytokeys-221-117_article-97495__-g003.jpg" position="float" orientation="portrait" xlink:type="simple" id="oo_822433.jpg"><uri content-type="original_file" xlink:type="simple">https://binary.pensoft.net/fig/822433</uri></graphic></fig></tp:treatment-sec><tp:treatment-sec sec-type="diagnosis" id="SECID0EZBAI"><title>Diagnosis.</title><p>This new species is similar to <italic><tp:taxon-name><tp:taxon-name-part taxon-name-part-type="genus" reg="Sedum">S.</tp:taxon-name-part><tp:taxon-name-part taxon-name-part-type="species" reg="alfredi">alfredi</tp:taxon-name-part></tp:taxon-name></italic>, but differs from the latter in its opposite leaves (vs. alternate leaves), its usually wider leaves (0.8–2.9 × 0.4–1.2 cm vs. 1.2–3.0 × 0.2–0.6 cm), usually shorter petals (3.4–4.5 mm vs. 4–6 mm), shorter nectar scales (0.4–0.5 mm vs. ca. 0.5–1 mm), and shorter carpels (1.5–2.6 mm vs. 4–5 mm). Although the leaves of this new species and of <italic><tp:taxon-name><tp:taxon-name-part taxon-name-part-type="genus" reg="Sedum">S.</tp:taxon-name-part><tp:taxon-name-part taxon-name-part-type="species" reg="emarginatum">emarginatum</tp:taxon-name-part></tp:taxon-name></italic> are opposite, it can be easily distinguished from the latter by its short, erect or ascending rhizomes (vs. long and prostrate rhizomes), shorter petals (3.4–4.5 mm vs. 6–8 mm) and shorter carpels (1.5–2.6 mm vs. 4–5 mm).</p></tp:treatment-sec><tp:treatment-sec sec-type="description" id="SECID0EVCAI"><title>Description.</title><p>Fleshy herbs, perennial; stems glabrous, greenish, often with small reddish dots thus appearing more or less reddish, ascending; leaves opposite, usually deciduous, crowded distally on the stem, succulent; leaf blade spatulate or obovate, 8–29 mm long, 4–12 mm wide, base narrowly cuneate and spurred, apex obtuse and sometimes emarginate; inflorescence in dense terminal cymes, usually two to four branched; bracts leaflike, 1.7–2.4 mm long, 0.7–1.1 mm wide; flowers usually sessile, rarely with short pedicels to 0.8 mm long, unequally 5-merous; sepals green, linear-spatulate, 2–3.1 mm × 0.7–1.4 mm, base shortly spurred; petals yellow, lanceolate to lanceolate-oblong, 3.4–4.5 mm × 0.8–1.1 mm, base connate for 0.1–0.2 mm, apex mucronate; stamens 10, yellow, filiform, arranged in 2 whorls; antesepalous ones 3.2–3.3 mm, antepetalous ones 2.2–2.6 mm; anthers brownish red, long ellipsoid. Nectar scales yellow green, spatulate-quadrangular, 0.4–0.5 × 0.2–0.3 mm, apex obtusely truncate. Carpels yellow green, erect, ovoid-lanceolate, 1.5–2.6 mm long, 0.6–0.9 mm wide, adaxially gibbous, base shortly connate; styles 0.6–0.9 mm long. Follicles yellowish, obliquely divergent. Seeds numerous, brown, oblong, 0.5–0.6 mm, papillate.</p></tp:treatment-sec><tp:treatment-sec sec-type="phenology" id="SECID0E1CAI"><title>Phenology.</title><p>Flowering from April to May. Fruiting from June to August.</p></tp:treatment-sec><tp:treatment-sec sec-type="etymology" id="SECID0E6CAI"><title>Etymology.</title><p><italic><tp:taxon-name><tp:taxon-name-part taxon-name-part-type="genus" reg="Sedum">Sedum</tp:taxon-name-part><tp:taxon-name-part taxon-name-part-type="species" reg="jinglanii">jinglanii</tp:taxon-name-part></tp:taxon-name></italic> is named after Prof. Jing-Lan Feng (1898–1976), an academician of the Chinese Academy of Sciences and one of the founders of mineralogy in China. In 1928, he discovered and named the red beds and related strata in North Guangdong as “Danxia Formation” for the first time (<xref ref-type="bibr" rid="B25">Peng 2020</xref>).</p></tp:treatment-sec><tp:treatment-sec sec-type="distribution" id="SECID0EUDAI"><title>Distribution and habitat.</title><p>Presently, this new species is only known from the type locality, Mount Danxia, Renhua County, Guangdong Province, China. It grows on the cliff of steep slopes at altitudes of 200–550 m a.s.l.</p></tp:treatment-sec><tp:treatment-sec sec-type="conservation status" id="SECID0EZDAI"><title>Conservation status.</title><p>Only five populations were found with no more than 1,000 mature individuals. Thus, the conservation status could be considered as Vulnerable (VU; D1), according to the IUCN Red List Criteria (<xref ref-type="bibr" rid="B12">IUCN Standards and Petitions Subcommittee 2022</xref>).</p></tp:treatment-sec><tp:treatment-sec sec-type="material" id="SECID0EDEAI"><title>Additional specimens examined</title><p><bold>(paratypes).</bold> China. Guangdong: Renhua County, Mount Danxia, Pingtouzhai, <named-content xmlns:xlink="http://www.w3.org/1999/xlink" content-type="dwc:verbatimCoordinates" xlink:type="simple"><named-content content-type="geo-json" specific-use="{&#34;type&#34;:&#34;Point&#34;,&#34;coordinates&#34;:[113.616667,25.000000]}" id="NCID0EOEAI" xlink:type="simple">25°00'N, 113°37'E</named-content></named-content>, 536 m a.s.l., 6 April 2022, <italic>Q. Fan et al.</italic>, <italic>DNPC 1953</italic> (<named-content xmlns:xlink="http://www.w3.org/1999/xlink" content-type="dwc:institutional_code" xlink:title="Sun Yat-sen University" xlink:href="http://grbio.org/institution/zhongshan-sun-yatsen-university" xlink:type="simple">SYS</named-content>); Renhua County, Mount Danxia, Yanyan, <named-content xmlns:xlink="http://www.w3.org/1999/xlink" content-type="dwc:verbatimCoordinates" xlink:type="simple"><named-content content-type="geo-json" specific-use="{&#34;type&#34;:&#34;Point&#34;,&#34;coordinates&#34;:[114.016667,25.033333]}" id="NCID0E5EAI" xlink:type="simple">25°02'N, 113°61'E</named-content></named-content>, 263 m a.s.l., 27 December 2022, <italic>Q. Fan et al. DNPC 2873</italic> (<named-content xmlns:xlink="http://www.w3.org/1999/xlink" content-type="dwc:institutional_code" xlink:title="Sun Yat-sen University" xlink:href="http://grbio.org/institution/zhongshan-sun-yatsen-university" xlink:type="simple">SYS</named-content>).</p></tp:treatment-sec><ref-list><ref id="B25"><mixed-citation xmlns:xlink="http://www.w3.org/1999/xlink" xlink:type="simple"><person-group><name name-style="western"><surname>Peng</surname><given-names>H</given-names></name></person-group> (<year>2020</year>) <source>China Danxia.</source><publisher-name>Higher Education Press</publisher-name>, <publisher-loc>Beijing</publisher-loc>, <size units="page">391 pp</size>. <ext-link xlink:type="simple" ext-link-type="doi" xlink:href="10.1007/978-981-13-5959-0">https://doi.org/10.1007/978-981-13-5959-0</ext-link></mixed-citation></ref><ref id="B12"><mixed-citation xmlns:xlink="http://www.w3.org/1999/xlink" xlink:type="simple">IUCN Standards and Petitions Subcommittee (<year>2022</year>) Guidelines for Using the IUCN Red List Categories and Criteria. Version 15. Prepared by the Standards and Petitions Subcommittee. <ext-link xlink:type="simple" ext-link-type="uri" xlink:href="https://www.iucnredlist.org/resources/redlistguidelines">https://www.iucnredlist.org/resources/redlistguidelines</ext-link></mixed-citation></ref></ref-list></tp:taxon-treatment>
